# Supplementary material for: Biomechanical comparison of different internal fixation devices for transversely unstable Mason type II radial head fractures
Source: Front Bioeng Biotechnol. 2023 Dec 18;11:1259496. doi: 10.3389/fbioe.2023.1259496 (PMC10759209; doi:10.3389/fbioe.2023.1259496)
Supplement: Supplementary file 1 [file DataSheet1.XLSX]

## Sheet: Sheet1
	第一次试验			第二次试验										U	P
低周期-组别	初始位移	末次位移	相对位移										刚度	N/mm
T-A-01			0.378										T-01	34.38	31.491
T-A-02	0.000124052	0.513566	0.51369										T-02	40.293
T-A-03	0.000059008598	0.409711	0.40977										T-03	32.73
T-A-04			0.67										T-04	50.162
T-A-05			0.486	0.491492				0.491492					T-05
T-U-01	0.0334156	0.362249	0.328833	G									C-01	93.31
T-U-02	0.0299976	0.366579	0.336581										C-02	94.52
T-U-03			0.267										C-03	123.873	129.681
T-U-04			0.35										C-04	106.191	110.253
T-U-05			0.399	0.336283				0.336283					C-05	111.632
T-P-01☆			0.86				@						S-01	125.45	134.818	150.756
T-P-02	0.00000519678	0.572468	0.572462										S-02	116.23	122.517	124.365
T-P-03	0.000013913959	0.471484	0.47147										S-03	112.527	112.216
T-P-04			0.441										S-04
T-P-05			0.452	0.488986				0.559386					S-05
T-P-06			0.508
													P-01	111.69
C-A-01			0.0828										P-02	111.41
C-A-02	0.00000625849	0.0797926	0.0797989										P-03	108.44
C-A-03			0.083										P-04	107.597	86.257	93.753
C-A-04			0.0765										P-05	107.01	115.213
C-A-05			0.0844	0.0775398				0.0812998
C-A-06			0.064
C-U-01			0.0648	G
C-U-02	0.0182572	0.0935805	0.0753232
C-U-03			0.065
C-U-04			0.0568
C-U-05			0.066	0.0655846				0.0654808
C-P-01	0.00006314368	0.104477	0.10454
C-P-02	0.000041127205	0.0848877	0.0849289
C-P-03			0.05
C-P-04			0.0524
C-P-05			0.065	0.0698948				0.0713738
C-P-05			0.0625
S-A-01	0.0000172667205	0.0451957	0.045213
S-A-02	0.0000524707138538	0.0661037	0.0661561
S-A-03			0.0739
S-A-04			0.0864
S-A-05			0.0728	0.0688938
S-U-01	0.000001173466444	0.0660947	0.0660958	G
S-U-02	0.0149843	0.0821646	0.0671803
S-U-03			0.068
S-U-04			0.082
S-U-05			0.0648	0.0696152
S-P-01			0.0492
S-P-02	0.0000954419374465942	0.0487233	0.0488187
S-P-03			0.0584
S-P-04			0.0639
S-P-05			0.0407	0.0522037
P-A-01	0.000039283186197	0.0754824	0.0754431
P-A-02	0.000102315	0.0875188	0.0876211
P-A-03	0.0000103935599	0.0930967	0.0931071
P-A-04			0.0959
P-A-05			0.0796	0.0863343
P-U-01	0.000005085021257	0.0831036	0.0831086	X
P-U-02	0.00615237	0.0773682	0.0712158
P-U-03	0.00615237280726433	0.0714959	0.0653435				@
P-U-04			0.074
P-U-05			0.0641	0.0715536
P-P-01	0.000005587935447692	0.0543612
P-P-02	0.000043641775846	0.0586292	0.0586728
P-P-03	0.000003911554813385	0.13029	0.130286				@
P-P-04			0.09
P-P-05			0.082	0.0842117
p-p-06			0.0601

## Sheet: Sheet2
组别	刚度N/mm								第一次试验
T-07	62.53							低周期-500	初始位移	末次位移	相对位移
T-02	50.539	54.375						T-A-01
T-06	71.371	77.533						T-A-02
T-04	63.327	77.272	78.205					T-A-03
T-05	59.527	66.805	70.519					T-A-04
P-01	101.217	122.631					121.508	T-A-05
P-02	115.8	124.355					127.72	T-U-01			0.58
P-03	103.077	106.068					107.422	T-U-02			0.374
P-04	93.124	100.41					100.388	T-U-03-07			0.413
P-05	106.062	112.167					112.86	T-U-04			0.365
								T-U-05			0.316
								T-P-01			1.53
								T-P-02			1
								T-P-03			0.366
								T-P-04
S-01	134.82							T-P-05
C-01	102.66	107.067					108.75
C-02	82.344	81.813	130.9	135.85	137.929			C-A-01
C-03	106.84	92.061						C-A-02
C-04	92.613							C-A-03
								C-A-04
								C-A-05
								C-U-01			0.177
								C-U-02-（1）			0.169
								C-U-03			0.21
								C-U-04			0.154
								C-U-05
								C-P-01
								C-P-02
								C-P-03
								C-P-04
								C-P-05
								S-A-01
								S-A-02
								S-A-03
								S-A-04
								S-A-05
								S-U-01			0.2
								S-U-02
								S-U-03
								S-U-04
								S-U-05
								S-P-01
								S-P-02
								S-P-03
								S-P-04
								S-P-05
								P-A-01
								P-A-02
								P-A-03
								P-A-04
								P-A-05
								P-U-01			0.209
								P-U-02			0.22
								P-U-03			0.238
								P-U-04			0.185
								P-U-05			0.193
								P-P-01
								P-P-02
								P-P-03
								P-P-04
								P-P-05

## Sheet: 刚度统计
破坏实验			破坏实验						0	0.2	0.4	0.6	0.8	1	1.2	1.4	1.6	1.8	2	备注
C1	157.2							C4	0	27.2	52.7	76	97.4	116.5	133.4	148.3	161.2	172.5	182.4	C组
C2	149.5							C6	0	12.7	34.1	59.7	84.2	108	129.6	148.9	165.8	180.8	193.7
C3	125.1							C7	0	30.5	62.9	93.6	122.1	148.8	173.2	194.4	212.6	228.9	241.7
C4	182.4		C4	182.4				C10	0	28.5	56.3	84.3	110	133.4	155.6	176.6	196.3	214.2	230.2
C5	160.6							C11	0	16.8	40.7	64.4	75.9	99.3	120.7	140.4	159.6	177.3	193.4
C6	193.7		C6	193.7				S2	0	22.8	46	69.2	92	113.7	135.4	157.5	180.2	201.4	221	S组
C7	241.7		C7	241.7				S5	0	27.1	47.6	66.2	82.1	104.3	131.7	159.8	186.3	210.3	231.3
C8	260							S6	0	26.1	56.8	85.4	111.7	136.2	158.9	179.5	198.4	215.1	230.4
C9	258							S8	0	37.7	70.5	100.8	128.9	154.2	176.5	195.5	212.1	226.1	237.4
								S9	0	43.2	80.9	116.8	150.5	181.9	210.4	235.9	219.4	251.4	269.1
C10	230		C10	230				T2	0	3.7	9.2	21.4	36.2	50.6	64.4	77.8	90.4	101.5	106.6	T组
C11	193.4		C11	193.4		208.24		T3	0	10.1	17.8	35.3	54	70.5	84.4	97.1	107.9	118.3	126.9
								T4	0	10.5	19.5	29.1	45.4	56.9	73.2	88.7	102.9	113.4	122.2
S1	192.2							T5	0	9.9	14.5	21.2	34.2	52.2	70.9	88.6	104.6	118.2	128.9
S2	221		S2	221				T6	0	7.6	15.8	20.7	28.2	38.7	52.1	64.4	75	72	83.2
S3	169.3							P1	0	20.4	36.8	50.1	65.8	68.9	84.8	100.5	116.9	133.8	151.1	P组
S4	170.8							P2	0	21.6	43.5	64.4	89.5	113.5	137.6	160.8	182.6	202.9	222
S5	231.3		S5	231.3				P4	0	14.7	29.8	55.1	80.7	103.2	125	147.2	165.3	186.5	205.8
S6	230.4		S6	230.4				P5	0	10.1	23.1	40.9	64.1	89.7	116.1	141.5	163.6	168.3	191.3
S7	198.3							P6	0	13.7	31.9	55.1	79.7	108.1	135.3	159.9	182	201.6	223
S8	240		S8	240
S9	270		S9	270		238.54
T1	42.7	G
T2	106.6		T2	106.6
T3	126.9		T3	126.9
T4	122.2		T4	122.2
T5	128.9		T5	128.9
T6	83.2		T6	83.2		113.56
T7
T8
P1	151.1		P1	151.1
P2	222		P2	222
P3	236.3
P4	205.8		P4	205.8
P5	191.3		P5	191.3
P6	223		P6	223		198.64
P7	227.4

## Sheet: 刚度统计（平均值、标准差）
	0	0.2	0.4		0.6	0.8		1	1.2		1.4	1.6		1.8	2		备注	平均值
C4	0	27.2	52.7	131.75	76	97.4	121.75	116.5	133.4	111.167	148.3	161.2	100.75	172.5	182.4	91.2	C组
C6	0	12.7	34.1	85.25	59.7	84.2	105.25	108	129.6	108	148.9	165.8	103.625	180.8	193.7	96.85
C7	0	30.5	62.9	157.25	93.6	122.1	152.625	148.8	173.2	144.333	194.4	212.6	132.875	228.9	241.7	120.85
C10	0	28.5	56.3	140.75	84.3	110	137.5	133.4	155.6	129.667	176.6	196.3	122.688	214.2	230.2	115.1
C11	0	16.8	40.7	101.75	64.4	75.9	94.875	99.3	120.7	100.583	140.4	159.6	99.75	177.3	193.4	96.7
刚度	0	115.7	123.35	123.35	126	122.4	122.4	121.2	118.75	118.75	115.514	111.938	111.938	108.189	104.14	104.14		117.401	6.20855
平均值	0	23.14	49.34		75.6	97.92		121.2	142.5		161.72	179.1		194.74	208.28
标准差	0	7.05084	10.493	29.3287	12.4748	16.757	23.4186	17.8131	19.1758	17.866	20.4372	21.4273	14.9728	22.5331	23.2428	12.9931
S2	0	22.8	46	115	69.2	92	115	113.7	135.4	112.833	157.5	180.2	112.625	201.4	221	110.5	S组
S5	0	27.1	47.6	119	66.2	82.1	102.625	104.3	131.7	109.75	159.8	186.3	116.438	210.3	231.3	115.65
S6	0	26.1	56.8	142	85.4	111.7	139.625	136.2	158.9	132.417	179.5	198.4	124	215.1	230.4	115.2
S8	0	37.7	70.5	176.25	100.8	128.9	161.125	154.2	176.5	147.083	195.5	212.1	132.562	226.1	237.4	118.7
S9	0	43.2	80.9	202.25	116.8	150.5	188.125	181.9	210.4	175.333	235.9	219.4	137.125	251.4	269.1	134.55
刚度	#DIV/0!	156.9	150.9	150.9	146.133	141.3	141.3	138.06	135.483	135.483	132.6	124.55	124.55	122.7	118.92	118.92		137.127	11.2411
平均值	0	31.38	60.36		87.68	113.04		138.06	162.58		185.64	199.28		220.86	237.84
标准差	0	7.7391	13.4641	37.6333	19.1218	24.7247	34.5538	27.9966	28.9357	26.9593	28.7073	14.849	10.3761	17.2252	16.4869	9.21647
T2	0	3.7	9.2	23	21.4	36.2	45.25	50.6	64.4	53.6667	77.8	90.4	56.5	101.5	106.6	53.3	T组
T3	0	10.1	17.8	44.5	35.3	54	67.5	70.5	84.4	70.3333	97.1	107.9	67.4375	118.3	126.9	63.45
T4	0	10.5	19.5	48.75	29.1	45.4	56.75	56.9	73.2	61	88.7	102.9	64.3125	113.4	122.2	61.1
T5	0	9.9	14.5	36.25	21.2	34.2	42.75	52.2	70.9	59.0833	88.6	104.6	65.375	118.2	128.9	64.45
T6	0	7.6	15.8	39.5	20.7	28.2	35.25	38.7	52.1	43.4167	64.4	75	46.875	72	83.2	41.6
刚度	#DIV/0!	41.8	38.4	38.4	42.5667	49.5	49.5	53.78	57.5	57.5	59.5143	60.1	60.1	58.1556	56.78	56.78		51.6855	7.95593
平均值	0	8.36	15.36		25.54	39.6		53.78	69		83.32	96.16		104.68	113.56
标准差	#DIV/0!	11.8969	8.59384	9.84029	7.70736	8.41503	12.6812	8.69571	9.8455	9.90563	12.6542	16.2568	8.47453	21.9666	24.5575	9.54624
P1	0	20.4	36.8	92	50.1	65.8	82.25	68.9	84.8	70.6667	100.5	116.9	73.0625	133.8	151.1	75.55	P组
P2	0	21.6	43.5	108.75	64.4	89.5	111.875	113.5	137.6	114.667	160.8	182.6	114.125	202.9	222	111
P4	0	14.7	29.8	74.5	55.1	80.7	100.875	103.2	125	104.167	147.2	165.3	103.312	186.5	205.8	102.9
P5	0	10.1	23.1	57.75	40.9	64.1	80.125	89.7	116.1	96.75	141.5	163.6	102.25	168.3	191.3	95.65
P6	0	13.7	31.9	79.75	55.1	79.7	99.625	108.1	135.3	112.75	159.9	182	113.75	201.6	223	111.5
刚度	#DIV/0!	80.5	82.55		88.5333	94.95		96.68	99.8		101.414	101.3		99.2333	99.32			94.4281	7.39649
平均值	0	16.1	33.02		53.12	75.96		96.68	119.76		141.98	162.08		178.62	198.64
标准差	#DIV/0!	22.8265	18.2714	19.1274	13.982	10.507	13.4582	13.5028	17.5837	17.7893	23.4029	29.3702	16.7466	35.248	41.3341	14.7993

## Sheet: 动态加载数据
低周期-组别	初始位移	末次位移（300最低点）	相对位移	标准差		循环1		循环10		循环20		循环30		循环40		循环50		循环60		循环70		循环80		循环90		循环100		循环200		循环300
						对应时间点	相对位移	对应时间点	相对位移	对应时间点	相对位移	对应时间点	相对位移	对应时间点	相对位移	对应时间点	相对位移	对应时间点	相对位移	对应时间点	相对位移	对应时间点	相对位移	对应时间点	相对位移	对应时间点	相对位移	对应时间点	相对位移	对应时间点	相对位移
T-P-01	4.47594e-05	-0.378779	0.378824	0.101826		6.092	0.25813	8.679	0.252143	10.68	0.294383	12.679	0.320095	14.68	0.331656	16.68	0.329842	18.679	0.345367	20.679	0.346058	22.679	0.348726	24.68	0.350328	26.68	0.34898	46.68	0.360412	66.68	0.378824
T-P-02	0.000124052	-0.513566	0.51369			6.728	0.467164	8.855	0.41628	10.855	0.447554	12.856	0.475635	14.857	0.488151	16.857	0.493222	18.857	0.497895	20.857	0.499413	22.858	0.494932	24.858	0.498145	26.857	0.502593	46.856	0.507996	66.857	0.51369
T-P-03	5.90086e-05	-0.409711	0.40977			6.751	0.666868	8.873	0.435815	10.873	0.421409	12.873	0.414425	14.874	0.409512	16.873	0.407421	18.873	0.404777	20.873	0.406686	22.873	0.409248	24.873	0.40472	26.873	0.407125	46.872	0.409608	66.872	0.40977
T-P-04	6.74464e-05	-0.670169	0.670236			6.766	0.630879	8.953	0.310101	10.953	0.412524	12.762	0.475308	14.762	0.51008	16.764	0.52536	18.765	0.553813	20.765	0.565037	22.766	0.588665	24.765	0.594939	26.766	0.609617	46.766	0.663125	66.765	0.670236
T-P-05	-4.87827e-05	-0.486283	0.486234		0.491751	2.515	0.401483	8.876	0.284473	10.876	0.352296	12.684	0.387935	14.684	0.405594	16.685	0.424566	18.685	0.432163	20.685	0.448854	22.687	0.453714	24.686	0.456229	26.685	0.462737	46.685	0.48291	66.686	0.486234
T-U-01	-0.0334156	-0.362249	0.328833	0.0431814		5.972	0.196339	8.886	0.262773	10.885	0.297218	12.885	0.3146	14.885	0.319563	16.884	0.32376	18.884	0.324849	20.884	0.328461	22.884	0.33198	24.884	0.333773	26.884	0.334026	46.884	0.333635	66.885	0.328833
T-U-02	-0.0299976	-0.366579	0.336581			2.224	0.25068	8.899	0.248814	10.898	0.286406	12.898	0.304917	14.898	0.315179	16.898	0.319075	18.705	0.313142	20.705	0.311876	22.705	0.301247	24.901	0.297813	26.902	0.300072	46.707	0.327482	66.71	0.336581
T-U-03	0.000128914	-0.267945	0.268074			6.667	0.502373	8.875	0.267397	10.876	0.263978	12.877	0.263118	14.879	0.265472	16.878	0.264877	18.878	0.262716	20.876	0.266642	22.878	0.263863	24.876	0.272617	26.877	0.262675	46.876	0.265478	66.877	0.268074
T-U-04	0.000124332	-0.350346	0.35047			1.253	0.282011	8.905	0.311825	10.712	0.332251	12.905	0.349739	14.712	0.353414	16.906	0.371953	18.905	0.373238	20.712	0.360407	22.905	0.352468	24.905	0.356685	26.906	0.355565	46.904	0.353078	66.905	0.35047
T-U-05	-6.67199e-05	-0.402829	0.402762		0.337344	7.081	0.306256	8.875	0.386155	10.874	0.406848	12.873	0.415553	14.874	0.412345	16.681	0.416138	18.874	0.424487	20.874	0.423959	22.874	0.420514	24.873	0.422699	26.874	0.420758	46.874	0.418826	66.681	0.402762
T-A-01	9.16421e-05	-0.508316	0.508408	0.0474221		2.273	0.689906	8.727	0.289267	10.728	0.357947	12.728	0.394988	14.729	0.425865	16.729	0.447712	18.729	0.473825	20.729	0.475178	22.729	0.483079	24.729	0.489916	26.728	0.509928	46.728	0.503299	66.728	0.508408
T-A-02	-5.19678e-06	-0.572468	0.572462			6.732	0.557577	8.895	0.404281	10.896	0.458652	12.897	0.486684	14.897	0.505523	16.897	0.513304	18.898	0.51673	20.898	0.521657	22.898	0.531297	24.898	0.526764	26.7	0.527296	46.702	0.551382	66.703	0.572462
T-A-03	-1.3914e-05	-0.471484	0.47147			6.677	0.335608	8.849	0.387927	10.85	0.424217	12.851	0.446217	14.851	0.460748	16.851	0.465829	18.851	0.477119	20.85	0.474068	22.851	0.471445	24.85	0.468096	26.85	0.471322	46.85	0.479109	66.85	0.47147
T-A-04	-0.000236034	-0.441576	0.44134			5.041	0.310206	8.691	0.259175	10.692	0.29948	12.694	0.323285	14.693	0.352172	16.693	0.377213	18.693	0.394798	20.694	0.402959	22.693	0.407012	24.693	0.417397	26.693	0.427726	46.693	0.4277	66.693	0.44134
T-A-05	7.12462e-05	-0.452553	0.452625		0.489261	7.063	0.108698	8.863	0.280904	10.863	0.336445	12.672	0.364095	14.672	0.386596	16.673	0.398775	18.673	0.41659	20.673	0.421439	22.674	0.426494	24.673	0.436096	26.673	0.447877	46.674	0.443128	66.673	0.452625
C-P-01	1.84961e-05	-0.0828872	0.0829057	0.00679608		5.628	0.102038	8.896	0.0673733	10.894	0.0744839	12.893	0.0754955	14.895	0.0754818	16.896	0.0752181	18.898	0.0794999	20.895	0.0783248	22.898	0.076941	24.895	0.0796047	26.898	0.0777011	46.897	0.0825978	66.895	0.0829057
C-P-02	6.25849e-06	-0.0797926	0.0797989			5.111	0.0812471	8.888	0.0608598	10.883	0.0699692	12.882	0.0720452	14.881	0.0731727	16.882	0.0738825	18.882	0.0744251	20.882	0.0748899	22.88	0.0752932	24.88	0.0766701	26.882	0.0756057	46.88	0.0776928	66.879	0.0797989
C-P-03	0.000138022	-0.0830629	0.0832009			6.73	0.0947505	8.862	0.0687861	10.861	0.0749189	12.863	0.0765908	14.859	0.0769467	16.675	0.0755632	18.861	0.0751453	20.675	0.0760359	22.858	0.077981	24.857	0.0790668	26.859	0.0788852	46.859	0.0808314	66.859	0.0832009
C-P-04	6.53788e-05	-0.0765678	0.0766332			5.051	0.0884394	8.87	0.0623802	10.867	0.0674927	12.867	0.0678503	14.868	0.0718609	16.869	0.0695606	18.869	0.0715214	20.867	0.0735139	22.868	0.074163	24.868	0.0768385	26.869	0.0751473	46.865	0.0759859	66.87	0.0766332
C-P-05	0.000124052	-0.0646015	0.0647256		0.0774528	6.197	0.058602	8.935	0.0588748	10.935	0.058642	12.933	0.0587365	14.931	0.0595176	16.936	0.0582669	18.93	0.0607877	20.93	0.0607847	22.937	0.0608856	24.933	0.0622342	26.936	0.0618714	46.935	0.0640543	66.938	0.0647256
C-U-01	-4.39212e-05	-0.0648997	0.0648558	0.0154171		1.892	0.0736289	8.934	0.0617096	10.933	0.0648355	12.939	0.0633874	14.93	0.0638196	16.935	0.0639565	18.935	0.0655311	20.934	0.0635839	22.93	0.0618943	24.749	0.0627173	26.931	0.0630183	46.933	0.0643603	66.931	0.0648558
C-U-02	-0.0182572	-0.0935805	0.0753232			5.774	0.0891453	8.948	0.0573476	10.948	0.0660366	12.947	0.0651981	14.948	0.0669296	16.952	0.0688453	18.951	0.0695588	20.95	0.070409	22.949	0.0694495	24.947	0.0699204	26.948	0.0721292	46.948	0.0731275	66.951	0.0753232
C-U-03	-9.59449e-05	-0.0658349	0.0657389			5.017	0.0613541	8.932	0.0618691	10.929	0.0618785	12.746	0.0608356	14.746	0.0622428	16.933	0.0608269	18.932	0.0629533	20.935	0.0619275	22.746	0.0610902	24.746	0.061509	26.93	0.0639962	46.929	0.0653285	66.93	0.0657389
C-U-04	-6.92345e-05	-0.0568429	0.0567737			6.63	0.0692037	8.858	0.0571078	10.853	0.0551626	12.854	0.0543816	14.852	0.0547619	16.851	0.0568457	18.67	0.0534608	20.849	0.0567889	22.855	0.0558801	24.858	0.0563905	26.857	0.0549953	46.851	0.0581191	66.854	0.0567737
C-U-05	1.42492e-05	-0.0661168	0.0661311		0.0657646	6.751	0.0888596	8.784	0.0604047	10.782	0.0639045	12.966	0.0624498	14.782	0.0638667	16.782	0.0626461	18.782	0.0630217	20.782	0.0649002	22.967	0.0652836	24.968	0.064249	26.967	0.064277	46.97	0.0670428	66.968	0.0661311
C-A-01	6.31437e-05	-0.104477	0.10454	0.0185305		5.592	0.107604	8.884	0.0812322	10.888	0.0911065	12.888	0.0950355	14.887	0.0963214	16.885	0.0968903	18.887	0.098419	20.886	0.100114	22.886	0.101012	24.886	0.0999325	26.884	0.101705	46.884	0.103428	66.885	0.10454
C-A-02	-4.11272e-05	-0.0848877	0.0848466			6.207	0.105205	8.881	0.0689593	10.877	0.0726976	12.881	0.0746655	14.879	0.0785437	16.878	0.0788092	18.88	0.0774324	20.879	0.0792133	22.879	0.0789253	24.878	0.0804293	26.877	0.0805419	46.876	0.0824006	66.877	0.0848466
C-A-03	5.59911e-05	-0.0625402	0.0625962			5.488	0.0684834	8.853	0.0549052	10.856	0.0588168	12.853	0.061171	14.855	0.059967	16.853	0.0594179	18.855	0.0589471	20.85	0.0612024	22.857	0.0610512	24.853	0.0602162	26.854	0.0596976	46.859	0.0616549	66.853	0.0625962
C-A-04	1.53109e-05	-0.05244	0.0524553			5.562	0.0722573	8.87	0.0444581	10.866	0.0473959	12.865	0.0495821	14.867	0.0473698	16.873	0.0506589	18.871	0.0504617	20.871	0.0489443	22.873	0.0484845	24.861	0.0491917	26.869	0.0517773	46.867	0.0523634	66.87	0.0524553
C-A-05	0.000119079	-0.0653758	0.0654949		0.0739866	4.994	0.0967747	8.958	0.0545796	10.954	0.057109	12.956	0.059914	14.96	0.0600596	16.954	0.062416	18.956	0.0640766	20.955	0.0609401	22.951	0.0623364	24.953	0.0622366	26.954	0.0650189	46.955	0.0635287	66.95	0.0654949
S-P-01	1.72667e-05	-0.0451957	0.045213	0.013583		5.431	0.0786444	8.673	0.0429616	10.671	0.044942	12.671	0.0415884	14.859	0.0407526	16.863	0.0454057	18.858	0.0495626	20.856	0.0525457	22.858	0.0529895	24.855	0.0536825	26.859	0.0517557	46.86	0.0511745	66.861	0.045213
S-P-02	5.24707e-05	-0.0661037	0.0661561			5.455	0.0939782	8.853	0.0647489	10.666	0.0599566	12.851	0.0616948	14.851	0.0635596	16.853	0.0582703	18.851	0.058848	20.666	0.0528559	22.666	0.0567194	24.85	0.0545784	26.851	0.0601399	46.85	0.0669762	66.851	0.0661561
S-P-03	-0.000128858	-0.0739687	0.0738399			6.686	0.0886424	8.846	0.0622782	10.84	0.0654163	12.841	0.0701757	14.839	0.0696986	16.844	0.0670653	18.841	0.0694708	20.66	0.0667634	22.66	0.0673712	24.841	0.0687155	26.841	0.0698402	46.844	0.071957	66.843	0.0738399
S-P-04	9.83477e-05	-0.0864826	0.086581			5.089	0.0827786	8.929	0.0785191	10.925	0.0829925	12.741	0.0803251	14.925	0.0830559	16.923	0.0855853	18.928	0.0833469	20.927	0.0829171	22.925	0.0849909	24.924	0.0857254	26.925	0.0837787	46.741	0.0841384	66.923	0.086581
S-P-05	0.000154506	-0.0728542	0.0730087		0.0689597	5.094	0.0794575	8.941	0.0619466	10.94	0.0641007	12.94	0.066581	14.933	0.0681408	16.937	0.0659576	18.939	0.0668391	20.937	0.0680471	22.934	0.0678507	24.933	0.0687491	26.934	0.0701039	46.935	0.071776	66.937	0.0730087
S-U-01	1.17347e-06	-0.0660947	0.0660958	0.0064878		5.091	0.0582713	8.874	0.0599011	10.874	0.0594512	12.875	0.0606937	14.873	0.0631182	16.874	0.0645317	18.876	0.063588	20.874	0.0652814	22.876	0.0639997	24.875	0.0641516	26.875	0.0663121	46.875	0.0659948	66.876	0.0660958
S-U-02	-0.0149843	-0.0821646	0.0671803			5.618	0.0983726	8.863	0.0480938	10.86	0.0568199	12.859	0.0589876	14.859	0.0587922	16.856	0.0618363	18.857	0.0613323	20.86	0.0614127	22.859	0.0624595	24.858	0.0626824	26.859	0.0632578	46.857	0.0653736	66.858	0.0671803
S-U-03	-0.000268444	-0.0683714	0.068103			5.531	0.0808522	8.868	0.0550419	10.87	0.0590891	12.871	0.0602279	14.866	0.0640514	16.868	0.0631688	18.868	0.0629383	20.864	0.0617816	22.867	0.062065	24.867	0.062075	26.868	0.0656153	46.866	0.0647927	66.871	0.068103
S-U-04	-4.37535e-05	-0.0825588	0.082515			5.431	0.111216	8.897	0.0671053	10.893	0.0695032	12.706	0.0692369	14.894	0.0700097	16.706	0.0721754	18.706	0.0708975	20.893	0.0735043	22.896	0.0738571	24.893	0.0724472	26.892	0.074962	46.889	0.0799565	66.897	0.082515
S-U-05	-0.000104327	-0.06487	0.0647656		0.0697319	6.71	0.0813754	8.844	0.0521428	10.845	0.0567188	12.849	0.0599855	14.85	0.0585354	16.852	0.0589737	18.662	0.05875	20.847	0.0602496	22.849	0.0598017	24.849	0.0621761	26.846	0.0604323	46.848	0.061919	66.845	0.0647656
S-A-01	5.26384e-05	-0.049276	0.0493286	0.00819546		5.391	0.0465401	8.95	0.039982	10.953	0.0418338	12.954	0.0433248	14.954	0.0443669	16.944	0.0444862	18.945	0.0439644	20.948	0.0456169	22.94	0.0462235	24.945	0.0463391	26.952	0.0458505	46.943	0.047307	66.947	0.0493286
S-A-02	9.54419e-05	-0.0487233	0.0488187			7.042	0.0481117	8.832	0.0480756	10.833	0.0427235	12.836	0.0424068	14.832	0.0394905	16.834	0.0363305	18.839	0.0350969	20.827	0.0409564	22.832	0.0448987	24.832	0.048177	26.827	0.0487091	46.826	0.0477839	66.83	0.0488187
S-A-03	-0.000128578	-0.0584465	0.0583179			5.405	0.0852888	8.874	0.04986	10.875	0.0552095	12.868	0.0554482	14.869	0.0589339	16.879	0.0574404	18.873	0.0581022	20.87	0.0567086	22.878	0.0578157	24.878	0.0572994	26.875	0.0581549	46.866	0.0594702	66.87	0.0583179
S-A-04	0.000109971	-0.063968	0.064078			6.672	0.0590855	8.944	0.0540811	10.942	0.0579206	12.945	0.0556912	14.941	0.0567349	16.946	0.0595881	18.942	0.0591372	20.944	0.0590772	22.941	0.0589862	24.942	0.0604392	26.944	0.0608445	46.943	0.060779	66.944	0.064078
S-A-05	-0.000273362	-0.0407416	0.0404682		0.0522023	4.965	0.0434921	8.95	0.0311764	10.95	0.0328297	12.941	0.034507	14.952	0.0359966	16.943	0.0367886	18.947	0.0371936	20.943	0.0369289	22.945	0.0372371	24.939	0.0373567	26.941	0.037229	46.94	0.0390542	66.944	0.0404682
P-P-01	3.92832e-05	-0.0754824	0.0755217	0.00772807		5.74	0.0912595	8.843	0.060136	10.846	0.0654152	12.845	0.0687697	14.846	0.0694429	16.843	0.0694011	18.846	0.0687268	20.845	0.0708717	22.844	0.0699855	24.845	0.0710335	26.842	0.0722837	46.846	0.074483	66.844	0.0755217
P-P-02	0.000102315	-0.0875188	0.0876211			5.122	0.104555	8.883	0.0696852	10.878	0.0751801	12.88	0.0795384	14.88	0.0800212	16.878	0.0806427	18.88	0.0813165	20.878	0.0826288	22.878	0.0838576	24.876	0.0842516	26.879	0.0836702	46.877	0.0854342	66.876	0.0876211
P-P-03	1.03936e-05	-0.0930967	0.0931071			6.71	0.0974776	8.853	0.075141	10.857	0.0819903	12.853	0.0862413	14.853	0.0874017	16.852	0.0863617	18.852	0.0873976	20.854	0.0889574	22.854	0.0903364	24.855	0.0890203	26.853	0.0902611	46.851	0.0914565	66.853	0.0931071
P-P-04	-0.000180155	-0.0959217	0.0957415			5.052	0.0776695	8.898	0.0820076	10.9	0.0907755	12.898	0.0917053	14.899	0.0919007	16.902	0.0957197	18.897	0.0978024	20.896	0.0986899	22.897	0.0968902	24.897	0.0950494	26.896	0.0942992	46.898	0.1015	66.896	0.0957415
P-P-05	-3.4254e-05	-0.0796096	0.0795754		0.0863134	4.976	0.0661804	8.933	0.0677154	10.934	0.0696385	12.93	0.0715058	14.933	0.072094	16.748	0.0741616	18.931	0.0754722	20.931	0.075232	22.93	0.0767335	24.929	0.0759016	26.927	0.0766433	46.927	0.0796104	66.93	0.0795754
P-U-01	5.08502e-06	-0.0831036	0.0831086	0.017383		5.06	0.0797951	8.862	0.066309	10.86	0.0720172	12.86	0.0759514	14.86	0.0769658	16.861	0.0775001	18.86	0.0798324	20.859	0.0791053	22.86	0.0780989	24.861	0.0798872	26.859	0.0804575	46.861	0.0824917	66.86	0.0831086
P-U-02	-0.00615237	-0.0773682	0.0712158			5.913	0.0889832	8.854	0.0559921	10.854	0.0621957	12.851	0.064584	14.849	0.0676164	16.852	0.0661455	18.852	0.067863	20.852	0.0671596	22.851	0.0664085	24.848	0.0678371	26.852	0.0676544	46.849	0.0700616	66.848	0.0712158
P-U-03	-0.039058	-0.0714959	0.0324379			6.196	0.0952392	8.931	0.0186091	10.932	0.0240049	12.927	0.0259662	14.931	0.0274503	16.929	0.0282728	18.927	0.0291044	20.93	0.028989	22.931	0.0293936	24.928	0.0287395	26.929	0.0293999	46.926	0.0308719	66.932	0.0324379
P-U-04	0.000104103	-0.0740166	0.0741207			5.442	0.113735	8.9	0.0586423	10.893	0.0613441	12.895	0.0644179	14.894	0.0654392	16.89	0.0656942	18.895	0.0669679	20.895	0.0679731	22.893	0.0696453	24.895	0.0711138	26.896	0.0719295	46.895	0.069847	66.893	0.0741207
P-U-05	-8.90158e-05	-0.0641899	0.0641009		0.0649968	6.227	0.073952	8.87	0.0558715	10.872	0.0584575	12.875	0.0582058	14.869	0.0603046	16.871	0.0604006	18.871	0.0611178	20.872	0.0603324	22.872	0.0635808	24.87	0.0615956	26.87	0.0604368	46.869	0.0636169	66.87	0.0641009
P-A-01	5.58794e-06	-0.0543612	0.0543668	0.0149427		5.019	0.0811139	8.91	0.0442353	10.912	0.0482924	12.911	0.0511935	14.911	0.0514476	16.909	0.0513586	18.909	0.0524495	20.909	0.0526937	22.911	0.052723	24.911	0.0538702	26.911	0.0525572	46.909	0.0542604	66.912	0.0543668
P-A-02	4.36418e-05	-0.0586292	0.0586728			5.082	0.0890641	8.86	0.0501758	10.859	0.0527924	12.859	0.0552567	14.86	0.0561855	16.859	0.0570653	18.858	0.0580827	20.86	0.0580788	22.858	0.0571968	24.859	0.0581597	26.858	0.0580469	46.86	0.0585255	66.86	0.0586728
P-A-03	-2.97278e-05	-0.0603467	0.060317			5.469	0.0672186	8.946	0.0525041	10.946	0.0542339	12.946	0.0543735	14.943	0.0541916	16.94	0.0560981	18.942	0.0575258	20.942	0.0571019	22.941	0.0571231	24.941	0.056315	26.945	0.0564072	46.942	0.0585672	66.941	0.060317
P-A-04	-0.000171885	-0.0922701	0.0920982			5.532	0.101006	8.934	0.0768747	10.931	0.0805142	12.93	0.0818526	14.934	0.0805545	16.929	0.084728	18.929	0.0831064	20.929	0.0837204	22.93	0.0891033	24.927	0.0865387	26.929	0.0868755	46.928	0.0895694	66.925	0.0920982
P-A-05	3.17395e-05	-0.0827071	0.0827389		0.0696387	7.12	0.0620295	8.905	0.0770518	10.899	0.0772941	12.903	0.0792647	14.896	0.079303	16.901	0.0786683	18.912	0.0788115	20.896	0.0804202	22.899	0.0797769	24.9	0.0804527	26.9	0.0806507	46.896	0.0833963	66.896	0.0827389
